# Supplementary material for: Computational Insights into the Dynamic Structural Features and Binding Characteristics of Recombinase UvsX Compared with RecA
Source: Molecules. 2023 Apr 11;28(8):3363. doi: 10.3390/molecules28083363 (PMC10144138; doi:10.3390/molecules28083363)
Supplement: Supplementary file 1 [file molecules-28-03363-s001.zip]

Archive with 1 entries (1 files):
- molecules-2290983-supplementary.pdf
